# Supplementary material for: Differential Regulation of the PGC Family of Genes in a Mouse Model of Staphylococcus aureus Sepsis
Source: PLoS One. 2010 Jul 15;5(7):e11606. doi: 10.1371/journal.pone.0011606 (PMC2905396; doi:10.1371/journal.pone.0011606)
Supplement: Table S1 — Real-time PCR primer sequences and gene accession numbers. (0.02 MB XLS) [file pone.0011606.s004.xls]

## Sheet: Table S1, Sweeney et al.
Custom Designed Probes	Accession Number	Forward Primer (5' to 3')	Reverse Primer (5' to 3')	Hybridization Probe
18S	NR_003278.1	AAACGGCTACCACATCCAAG	CCTCCAATGGATCCTCGTTA	CTTTCGAGGCCCTGTAATTG
Cyt b	GeneID: 5912277	ATTCCTTCATGTCGGACGAG	AAGCCCCCTCAAATTCATTC	GCTACGTCCTTCCATGAGGA
NRF-1	NM_001164226.1	TGGTCCAGAGAGTGCTTGTG	TTCCTGGGAAGGGAGAAGAT	GCAAGAAATCGTTCCTCAGC
NRF-2	NM_008065.2	GCAATGTGAGAGCAGGTTCA	GTGGCTACACCAGGCTGTTT	GAAAGGAGGGAAGCATTTCC
PRC	NM_001081214.1	TGCCTTGCAGTTACTCATGC	CTGACTTGCACTGGCAGGTA	CTTGCCCCGATGAAGAATTA
SOD2	NM_013671.3	CCGAGGAGAAGTACCACGAG	GCTTGATAGCCTCCAGCAAC	GGCCAAGGGAGATGTTACAA
Tfam	NM_009360.4	AGCCAGGTCCAGCTCACTAA	AAACCCAAGAAAGCATGTGG	CTGCTCTTCAGGGCCTACTC
miRNA probes
mmu-miR-202-3p	MIMAT0000235	GeneCopoeia Primer ID mumq-0001	Universal Adaptor	None (SYBR green)
mmu-let-7a	MIMAT00000521	GeneCopoeia Primer ID hsmq-0104	Universal Adaptor	None (SYBR green)
Probes Designed by Applied Biosystems		Assay #	Gene Region	Amplicon Length
PGC-1alpha	NM_008904.2	mm00447187	Exons 9-10, nt 2072	82 bp
PGC-1beta	NM_133249.2	mm01258518	Exons 9-10, nt 2732	83 bp
TXNRD2	NM_013711.3	mm00496771	Exons 8-9, nt 702	77 bp
